# Supplementary material for: New Methodologies and Techniques for Biomonitoring Pesticide Exposure in Agricultural Workers: A Systematic Review
Source: Toxics. 2025 Jan 28;13(2):104. doi: 10.3390/toxics13020104 (PMC11861711; doi:10.3390/toxics13020104)
Supplement: Supplementary file 1 [file toxics-13-00104-s001.zip]

Archive with 1 entries (1 files):
- toxics-3425436-supplementary.pdf
